# Supplementary material for: Synthesis, Characterization, Theoretical and Experimental Anticancer Evaluation of Novel Cocrystals of 5-Fluorouracil and Schiff Bases against SW480 Colorectal Carcinoma
Source: Pharmaceutics. 2023 Jul 11;15(7):1929. doi: 10.3390/pharmaceutics15071929 (PMC10383612; doi:10.3390/pharmaceutics15071929)
Supplement: Supplementary file 1 [file pharmaceutics-15-01929-s001.zip]

Archive with 1 entries (1 files):
- pharmaceutics-2442282-supplementary.pdf
